# Supplementary material for: Characterization and Immunomodulatory Effects of Canine Adipose Tissue- and Bone Marrow-Derived Mesenchymal Stromal Cells
Source: PLoS One. 2016 Dec 1;11(12):e0167442. doi: 10.1371/journal.pone.0167442 (PMC5131977; doi:10.1371/journal.pone.0167442)
Supplement: S1 File — (CSV) [file pone.0167442.s001.csv]

date	line	src	pass	pdt
2013-08-20	1302	at	2	2.712441863
2013-08-20	1303	at	2	1.9801016
2013-10-18	1304	at	2	1.784804815
2013-10-18	1304	bm	2	7.868917236
2013-10-25	1305	at	2	1.990264844
2013-11-01	1305	bm	2	2.999883775
2013-10-28	1306	at	2	1.285306607
2013-11-01	1306	bm	2	2.395621498
2013-12-06	1307	at	2	1.442938399
2014-01-31	1401	bm	2	2.417409172
2013-05-22	1301	at	3	1.916255941
2013-05-22	1301	bm	3	3.132446568
2013-05-22	1301	bm	3	2.302303331
2013-08-26	1302	at	3	2.041788985
2013-08-26	1303	at	3	2.012935839
2013-09-06	1303	bm	3	9.34614902
2013-10-25	1304	at	3	1.823627302
2013-10-25	1304	bm	3	3.178428129
2013-11-01	1305	at	3	1.773259589
2014-08-14	1305	at	3	2.488392238
2013-11-08	1305	bm	3	2.864618164
2013-11-01	1306	at	3	1.101240262
2013-11-08	1306	bm	3	2.954541663
2013-12-11	1307	at	3	1.390731285
2014-02-04	1401	at	3	2.100291013
2014-02-11	1401	bm	3	3.397965804
2013-05-28	1301	at	4	2.606614127
2013-09-23	1301	at	4	2.29297608
2013-05-30	1301	bm	4	4.335284927
2013-05-30	1301	bm	4	4.515078749
2013-09-23	1301	bm	4	2.557619687
2014-08-25	1302	at	4	2.010959252
2014-08-19	1303	at	4	1.563095997
2013-09-13	1303	bm	4	3.895996048
2013-11-01	1304	at	4	2.542348228
2013-11-01	1304	bm	4	14.42029902
2014-08-12	1305	at	4	3.169430135
2014-08-20	1305	at	4	2.709874342
2013-11-15	1305	bm	4	4.630594663
2014-08-20	1306	at	4	1.781805415
2013-11-18	1306	bm	4	6.841451034
2014-08-20	1401	at	4	1.519638651
2014-08-26	1401	bm	4	4.438095831
2013-06-04	1301	at	5	4.404698754
2013-09-30	1301	at	5	4.902824097
2013-06-06	1301	bm	5	6.955695524
2013-06-06	1301	bm	5	5.368335497
2013-09-30	1301	bm	5	4.053939407
2014-08-21	1303	at	5	1.098749015
2013-09-20	1303	bm	5	3.892767513
2014-08-23	1304	at	5	4.801359443
2013-11-12	1304	bm	5	8.072979266
2014-09-03	1401	bm	5	19.37506902
