# Supplementary material for: Characterization and Immunomodulatory Effects of Canine Adipose Tissue- and Bone Marrow-Derived Mesenchymal Stromal Cells
Source: PLoS One. 2016 Dec 1;11(12):e0167442. doi: 10.1371/journal.pone.0167442 (PMC5131977; doi:10.1371/journal.pone.0167442)
Supplement: S2 File — (CSV) [file pone.0167442.s002.csv]

line	src	mark	perc
1307	bm	mhc2	1.8
1307	bm	cd105	1.3
1307	bm	cd90	99.9
1401	at	mhc2	3.6
1401	at	cd105	2.3
1401	at	cd90	99.3
1401	bm	mhc2	1.2
1401	bm	cd105	1.2
1401	bm	cd90	85.6
1303	bm	mhc2	1.5
1303	bm	cd105	1.3
1303	bm	cd90	83.3
1301	at	mhc2	3.9
1301	at	cd105	1.3
1301	at	cd90	99.8
1301	bm	mhc2	1.3
1301	bm	cd105	1.3
1301	bm	cd90	87
1305	at	mhc2	6.7
1305	at	mhc1	99.9
1305	at	cd105	3.9
1305	at	cd90	99.6
1307	at	cd34	16.1
1307	at	cd44	100
1307	at	cd4	44
1307	bm	cd34	4.9
1307	bm	cd44	99.9
1307	bm	cd4	12.2
1401	at	cd34	17.2
1401	at	cd44	100
1401	at	cd4	49.3
1401	at	mhc1	96
1401	bm	cd34	1.7
1401	bm	cd44	99.8
1401	bm	cd4	19.8
1303	bm	cd34	3.1
1303	bm	cd44	99.6
1303	bm	cd4	16.4
1301	bm	cd34	3.1
1301	bm	cd44	99.9
1301	bm	cd4	36.5
1305	at	cd34	22.4
1305	at	cd44	100
1305	at	cd4	50.7
1305	bm	cd34	5.4
1305	bm	cd44	99.6
1305	bm	cd4	14.4
NA	pbmc	mhc1	95.4
NA	pbmc	mhc2	99
NA	pbmc	cd105	97.4
NA	pbmc	cd90	89.4
NA	pbmc	cd34	92.7
NA	pbmc	cd44	100
NA	pbmc	cd4	84.9
NA	pbmc	cd45	99.2
1303	bm	cd45	1.7
1305	bm	cd45	1.4
1305	at	cd45	1.2
1306	at	cd45	1.3
1306	bm	cd45	1.9
1401	at	cd45	1.7
1401	bm	cd45	1.5
1307	bm	cd45	0.8
1307	at	cd45	1.9
NA	pbmc	cd8	85.2
1306	bm	cd8	32.4
1303	at	cd8	43.3
1305	bm	cd8	48.7
1401	at	cd8	59.7
1307	at	cd8	42.9
1305	at	cd8	65.8
1306	at	cd8	68
NA	pbmc	cd73	97.7
NA	pbmc	cd14	94.8
NA	pbmc	cd29	38
NA	pbmc	cd8	81.7
1303	bm	cd73	46.8
1303	bm	cd14	6.9
1303	bm	cd29	73
1303	bm	mhc1	96.3
1303	bm	cd8	57.4
1305	bm	cd73	68.1
1305	bm	cd14	7.1
1305	bm	cd29	99.3
1305	bm	mhc1	99.8
1305	bm	cd8	83.9
1301	bm	cd73	51.8
1301	bm	cd14	7.3
1307	bm	cd29	63.1
1307	bm	mhc1	98.3
1307	bm	cd8	54.1
1401	bm	cd73	72.8
1401	bm	cd14	9
1401	bm	cd29	99.1
1401	bm	mhc1	99.5
1401	bm	cd8	75.2
1301	at	cd73	71
1301	at	cd14	3.7
1301	at	cd29	91.4
1301	at	mhc1	98.1
1301	at	cd8	63.7
1303	at	cd73	65.2
1303	at	cd14	10.5
1303	at	cd29	94.3
1303	at	mhc1	96.5
1303	at	cd8	43.7
1305	at	cd73	63.3
1305	at	cd14	5.1
1305	at	cd29	69.6
1307	at	cd73	60.8
1307	at	cd14	9.6
1307	at	cd29	68.1
1401	at	cd73	55.6
1401	at	cd14	6.8
1401	at	cd29	85.5
