# Supplementary material for: Characterization and Immunomodulatory Effects of Canine Adipose Tissue- and Bone Marrow-Derived Mesenchymal Stromal Cells
Source: PLoS One. 2016 Dec 1;11(12):e0167442. doi: 10.1371/journal.pone.0167442 (PMC5131977; doi:10.1371/journal.pone.0167442)
Supplement: S3 File — (CSV) [file pone.0167442.s003.csv]

src	line	conc	trt	abs
NA	NA	1	std	0.1437
NA	NA	1	std	0.1285
NA	NA	5	std	0.636
NA	NA	5	std	0.6757
NA	NA	10	std	0.8025
NA	NA	10	std	0.8071
NA	NA	25	std	1.0047
NA	NA	25	std	1.004
NA	NA	50	std	1.0356
NA	NA	50	std	1.1806
NA	NA	75	std	1.3103
NA	NA	75	std	1.2827
NA	NA	100	std	1.4174
NA	NA	100	std	1.3734
at	1301	NA	unk	0.3122
at	1301	NA	unk	0.3222
at	1303	NA	unk	0.3521
at	1303	NA	unk	0.4008
at	1305	NA	unk	0.3803
at	1305	NA	unk	0.3763
at	1306	NA	unk	0.4356
at	1306	NA	unk	0.4406
at	1307	NA	unk	0.4458
at	1307	NA	unk	0.4339
at	1401	NA	unk	0.3634
at	1401	NA	unk	0.3562
bm	1301	NA	unk	0.2475
bm	1301	NA	unk	0.2475
bm	1303	NA	unk	0.2366
bm	1303	NA	unk	0.2193
bm	1305	NA	unk	0.364
bm	1305	NA	unk	0.3589
bm	1306	NA	unk	0.1124
bm	1306	NA	unk	0.1242
bm	1307	NA	unk	0.171
bm	1307	NA	unk	0.1806
bm	1401	NA	unk	0.3366
bm	1401	NA	unk	0.3251
