# Supplementary material for: Characterization and Immunomodulatory Effects of Canine Adipose Tissue- and Bone Marrow-Derived Mesenchymal Stromal Cells
Source: PLoS One. 2016 Dec 1;11(12):e0167442. doi: 10.1371/journal.pone.0167442 (PMC5131977; doi:10.1371/journal.pone.0167442)
Supplement: S4 File — (CSV) [file pone.0167442.s004.csv]

line	src	trt	gene	ct	sd
1302	at	0	gapdh	16.46	0.02
1302	at	1	gapdh	15.99	0.00
1303	bm	0	gapdh	16.18	0.02
1303	bm	1	gapdh	15.48	0.00
1303	at	0	gapdh	16.41	0.29
1303	at	1	gapdh	17.80	0.27
1304	at	0	gapdh	16.46	0.00
1304	at	1	gapdh	16.44	0.02
1401	bm	0	gapdh	15.94	0.03
1401	bm	1	gapdh	15.43	0.04
1305	bm	0	gapdh	16.31	0.02
1305	bm	1	gapdh	15.66	0.00
1305	at	0	gapdh	16.92	0.01
1305	at	1	gapdh	16.09	0.06
1306	bm	0	gapdh	16.38	0.04
1306	bm	1	gapdh	15.78	0.05
1306	at	0	gapdh	16.18	0.02
1306	at	1	gapdh	16.28	0.06
1401	at	0	gapdh	16.32	0.04
1401	at	1	gapdh	17.32	0.27
1302	at	0	leptin	28.36	0.12
1302	at	1	leptin	23.72	0.01
1303	bm	0	leptin	28.42	0.02
1303	bm	1	leptin	25.12	0.08
1303	at	0	leptin	27.21	0.12
1303	at	1	leptin	25.99	0.12
1304	at	0	leptin	29.05	0.38
1304	at	1	leptin	24.81	0.03
1401	bm	0	leptin	28.34	0.19
1401	bm	1	leptin	24.34	0.10
1305	bm	0	leptin	27.71	0.29
1305	bm	1	leptin	22.77	0.02
1305	at	0	leptin	28.81	0.06
1305	at	1	leptin	23.23	0.18
1306	bm	0	leptin	28.49	0.09
1306	bm	1	leptin	23.74	0.07
1306	at	0	leptin	28.02	0.27
1306	at	1	leptin	24.53	0.03
1401	at	0	leptin	25.74	0.05
1401	at	1	leptin	25.21	0.25
1302	at	0	lpl	28.53	0.05
1302	at	1	lpl	26.00	0.20
1303	bm	0	lpl	27.34	0.03
1303	bm	1	lpl	27.29	0.17
1303	at	0	lpl	26.89	0.04
1303	at	1	lpl	23.35	0.03
1304	at	0	lpl	29.42	0.11
1304	at	1	lpl	26.51	0.02
1401	bm	0	lpl	28.63	0.01
1401	bm	1	lpl	27.98	0.19
1305	bm	0	lpl	27.58	0.01
1305	bm	1	lpl	28.16	0.23
1305	at	0	lpl	32.75	0.17
1305	at	1	lpl	29.15	0.19
1306	bm	0	lpl	33.09	0.46
1306	bm	1	lpl	27.46	0.13
1306	at	0	lpl	28.22	0.04
1306	at	1	lpl	27.62	0.03
1401	at	0	lpl	29.35	0.13
1401	at	1	lpl	28.16	0.16
1302	at	0	ppar	27.94	0.00
1302	at	1	ppar	29.03	0.03
1303	bm	0	ppar	26.77	0.00
1303	bm	1	ppar	26.94	0.04
1303	at	0	ppar	26.39	0.03
1303	at	1	ppar	26.35	0.08
1304	at	0	ppar	28.43	0.07
1304	at	1	ppar	29.26	0.10
1401	bm	0	ppar	28.24	0.07
1401	bm	1	ppar	28.82	0.16
1305	bm	0	ppar	27.24	0.15
1305	bm	1	ppar	28.00	0.00
1305	at	0	ppar	32.40	0.12
1305	at	1	ppar	29.65	0.37
1306	bm	0	ppar	33.42	0.25
1306	bm	1	ppar	28.16	0.07
1306	at	0	ppar	27.79	0.04
1306	at	1	ppar	28.77	0.01
1401	at	0	ppar	28.98	0.19
1401	at	1	ppar	26.50	0.02
1302	at	0	fabp4	31.55	0.15
1302	at	1	fabp4	32.44	0.20
1303	bm	0	fabp4	30.32	0.01
1303	bm	1	fabp4	29.14	0.04
1303	at	0	fabp4	30.11	0.01
1303	at	1	fabp4	27.07	0.04
1304	at	0	fabp4	31.60	0.31
1304	at	1	fabp4	31.57	0.43
1401	bm	0	fabp4	30.98	0.68
1401	bm	1	fabp4	31.30	0.00
1305	bm	0	fabp4	30.32	0.30
1305	bm	1	fabp4	30.87	0.06
1305	at	0	fabp4	35.88	0.17
1305	at	1	fabp4	32.31	0.14
1306	bm	0	fabp4	37.15	0.09
1306	bm	1	fabp4	31.62	0.22
1306	at	0	fabp4	31.29	0.06
1306	at	1	fabp4	32.05	0.02
1401	at	0	fabp4	31.82	0.69
1401	at	1	fabp4	31.96	0.09
1302	at	0	cebpa	29.30	0.17
1302	at	1	cebpa	29.53	0.13
1303	bm	0	cebpa	30.10	0.18
1303	bm	1	cebpa	29.78	0.43
1303	at	0	cebpa	28.91	0.17
1303	at	1	cebpa	27.53	0.19
1304	at	0	cebpa	31.93	0.33
1304	at	1	cebpa	30.24	0.04
1401	bm	0	cebpa	31.35	0.26
1401	bm	1	cebpa	30.55	0.04
1305	bm	0	cebpa	31.13	0.10
1305	bm	1	cebpa	30.00	0.11
1305	at	0	cebpa	31.96	0.11
1305	at	1	cebpa	29.86	0.08
1306	bm	0	cebpa	29.56	0.16
1306	bm	1	cebpa	30.15	0.13
1306	at	0	cebpa	29.59	0.04
1306	at	1	cebpa	27.67	0.08
1401	at	0	cebpa	31.06	0.24
1401	at	1	cebpa	31.60	0.13
