# Supplementary material for: Characterization and Immunomodulatory Effects of Canine Adipose Tissue- and Bone Marrow-Derived Mesenchymal Stromal Cells
Source: PLoS One. 2016 Dec 1;11(12):e0167442. doi: 10.1371/journal.pone.0167442 (PMC5131977; doi:10.1371/journal.pone.0167442)
Supplement: S6 File — (CSV) [file pone.0167442.s006.csv]

date	line	src	trt	abs
2016-03-14	1305	at	msc	35.70%
2016-03-14	1305	at	ifn	21.70%
2016-03-14	1305	at	both	23.50%
2016-03-14	1305	at	tnf	37.39%
2016-03-14	1305	bm	msc	31.29%
2016-03-14	1305	bm	ifn	20.62%
2016-03-14	1305	bm	both	25.97%
2016-03-14	1305	bm	tnf	36.02%
2016-03-14	1401	at	msc	41.66%
2016-03-14	1401	at	ifn	28.24%
2016-03-14	1401	at	both	30.41%
2016-03-14	1401	at	tnf	20.37%
2016-03-14	1401	bm	msc	27.91%
2016-03-14	1401	bm	ifn	20.40%
2016-03-14	1401	bm	both	19.07%
2016-03-14	1401	bm	tnf	30.28%
2016-03-14	1307	pbl	pos	59.31%
2016-03-14	1307	pbl	pos	58.68%
2016-03-14	1307	pbl	neg	1.27%
2016-03-14	1307	pbl	neg	5.71%
2016-03-14	1307	pbl	anti	0.27%
2016-03-14	1307	pbl	anti	0.31%
2016-03-14	1307	pbl	un	0.36%
2016-04-01	1301	at	msc	50.22%
2016-04-01	1301	at	ifn	34.34%
2016-04-01	1301	at	both	39.42%
2016-04-01	1301	at	tnf	54.37%
2016-04-01	1301	bm	msc	27.36%
2016-04-01	1301	bm	ifn	34.63%
2016-04-01	1301	bm	both	23.81%
2016-04-01	1301	bm	tnf	33.33%
2016-04-01	1303	at	msc	42.84%
2016-04-01	1303	at	ifn	40.10%
2016-04-01	1303	at	both	51.84%
2016-04-01	1303	at	tnf	53.41%
2016-04-01	1303	bm	msc	39.01%
2016-04-01	1303	bm	ifn	44.19%
2016-04-01	1303	bm	both	37.01%
2016-04-01	1303	bm	tnf	50.48%
2016-04-01	1307	pbl	pos	77.98%
2016-04-01	1307	pbl	pos	73.96%
2016-04-01	1307	pbl	neg	4.11%
2016-04-01	1307	pbl	neg	2.62%
2016-04-01	1307	pbl	un	0.43%
2016-04-01	1307	pbl	un	0.48%
2016-04-01	1307	pbl	m	2.34%
2016-04-01	1307	pbl	anti	0.54%
2016-07-08	1401	pbl	pos	72.60%
2016-07-08	1401	pbl	neg	3.20%
2016-07-08	1306	pbl	pos	68.40%
2016-07-08	1306	pbl	neg	6.60%
